# Supplementary material for: ﻿The polyphasic approach reveals two new species and two new records of Nigrospora (Apiosporaceae, Amphisphaeriales) associated with Aquilaria sinensis from China
Source: MycoKeys. 2025 Aug 21;121:1–20. doi: 10.3897/mycokeys.121.154055 (PMC12395189; doi:10.3897/mycokeys.121.154055)
Supplement: XML Treatment for Nigrospora camelliae-sinensis [file mycokeys.121.154055-treatment1.xml]

<!DOCTYPE tp:taxon-treatment
  PUBLIC "-//TaxonX//DTD Taxonomic Treatment Publishing DTD v0 20100105//EN" "tax-treatment-NSO.dtd">
<tp:taxon-treatment xmlns:tp="http://www.plazi.org/taxpub"><tp:treatment-meta><kwd-group><label>Taxon classification</label><kwd>
                <named-content content-type="kingdom">Fungi</named-content>
              </kwd><kwd>
                <named-content content-type="order">Amphisphaeriales</named-content>
              </kwd><kwd>
                <named-content content-type="family">Apiosporaceae</named-content>
              </kwd></kwd-group><mixed-citation publication-type="journal"><person-group><name><surname>Zhang</surname><given-names>Shiyu</given-names></name><name><surname>Li</surname><given-names>Junfu</given-names></name><name><surname>Jiang</surname><given-names>Hongbo</given-names></name><name><surname>Ye</surname><given-names>Shuang</given-names></name><name><surname>Mapook</surname><given-names>Ausana</given-names></name><name><surname>Xu</surname><given-names>Jianchu</given-names></name><name><surname>Hyde</surname><given-names>Kevin D.</given-names></name><name><surname>Eungwanichayapant</surname><given-names>Prapassorn Damrongkool</given-names></name></person-group><article-title>﻿The polyphasic approach reveals two new species and two new records of <italic><tp:taxon-name><tp:taxon-name-part taxon-name-part-type="genus" reg="Nigrospora">Nigrospora</tp:taxon-name-part></tp:taxon-name></italic> (<tp:taxon-name><tp:taxon-name-part taxon-name-part-type="family">Apiosporaceae</tp:taxon-name-part></tp:taxon-name>, <tp:taxon-name><tp:taxon-name-part taxon-name-part-type="order">Amphisphaeriales</tp:taxon-name-part></tp:taxon-name>) associated with <italic><tp:taxon-name><tp:taxon-name-part taxon-name-part-type="genus" reg="Aquilaria">Aquilaria</tp:taxon-name-part> <tp:taxon-name-part taxon-name-part-type="species" reg="sinensis">sinensis</tp:taxon-name-part></tp:taxon-name></italic> from China</article-title><source>MycoKeys</source><day>21</day><month>08</month><year>2025</year><volume>121</volume><fpage>1</fpage><lpage>20</lpage><pub-id pub-id-type="doi">10.3897/mycokeys.121.154055</pub-id></mixed-citation></tp:treatment-meta><tp:nomenclature><label>﻿</label><tp:taxon-name><object-id xmlns:xlink="http://www.w3.org/1999/xlink" content-type="arpha" xlink:type="simple">BACB0194-7817-50D4-A2D7-8E81E28862B4</object-id>
              <tp:taxon-name-part taxon-name-part-type="genus" reg="Nigrospora">Nigrospora</tp:taxon-name-part>
              <tp:taxon-name-part taxon-name-part-type="species" reg="camelliae-sinensis">camelliae-sinensis</tp:taxon-name-part>
              <object-id xmlns:xlink="http://www.w3.org/1999/xlink" content-type="mycobank" xlink:type="simple">820731</object-id>
            </tp:taxon-name><tp:taxon-authority>Mei Wang &amp; L. Cai, in Wang, Liu, Crous &amp; Cai, Persoonia 39: 127 (2017)</tp:taxon-authority><xref ref-type="fig" rid="F2">Fig. 2</xref></tp:nomenclature><tp:treatment-sec sec-type="description" id="SECID0ERHDI"><title>Description.</title><p><bold><italic>Endophytic</italic></bold> from healthy leaves of <italic><tp:taxon-name><tp:taxon-name-part taxon-name-part-type="genus" reg="Aquilaria">Aquilaria</tp:taxon-name-part> <tp:taxon-name-part taxon-name-part-type="species" reg="sinensis">sinensis</tp:taxon-name-part></tp:taxon-name></italic>. Sexual morph: Undetermined. Asexual morph: <bold><italic>Hyphae</italic></bold> branched, septate, hyaline, or light grey, 2–4 µm diam. <bold><italic>Conidiophores</italic></bold> 3–6 µm diam. micronematous, mononematous, solitary, smooth, branched or not, 0–1 septate, hyaline to subhyaline, consisting of 1–2 cells or usually reduced to conidiogenous cells. <bold><italic>Conidiogenous cells</italic></bold> 5.5–7.2 × 6.3–9.4 µm diam. x̄ = 5.8 × 12.1 µm, n = 30), monoblastic, discrete, determinate, smooth, subglobose to ampulliform, subhyaline to light brown. <bold><italic>Conidia</italic></bold> 8–13 µm diam. x̄ = 11 µm, n = 30) solitary, smooth-walled, aseptate, spherical, light grey to black, globose or subglobose.</p></tp:treatment-sec><tp:treatment-sec sec-type="description" id="SECID0EYIDI"><title>Cultural characteristics.</title><p>Mycelium effusing on <abbrev xmlns:xlink="http://www.w3.org/1999/xlink" xlink:title="potato dextrose agar" id="ABBRID0E5IDI" xlink:type="simple">PDA</abbrev> within 12 hours from the edges of the surface sterilized leaf tissue piece. Colonies growing on <abbrev xmlns:xlink="http://www.w3.org/1999/xlink" xlink:title="potato dextrose agar" id="ABBRID0ECJDI" xlink:type="simple">PDA</abbrev>, hairy, black, reaching 9 cm in 7 days at 30 °C; mycelium partly superficial, partly immersed, slightly effuse, radially striate, with an irregular edge, black. Asexual conidia spores were formed after 25 days on <abbrev xmlns:xlink="http://www.w3.org/1999/xlink" xlink:title="potato dextrose agar" id="ABBRID0EGJDI" xlink:type="simple">PDA</abbrev>. Sexual spores were not formed within 60 days.</p><fig id="F2" position="float" orientation="portrait"><object-id xmlns:xlink="http://www.w3.org/1999/xlink" content-type="doi" xlink:type="simple">10.3897/mycokeys.121.154055.figure2</object-id><object-id xmlns:xlink="http://www.w3.org/1999/xlink" content-type="arpha" xlink:type="simple">28EF6EB6-B1C2-5F74-8447-3DE326343A40</object-id><label>Figure 2.</label><caption><p><italic><tp:taxon-name><tp:taxon-name-part taxon-name-part-type="genus" reg="Nigrospora">Nigrospora</tp:taxon-name-part> <tp:taxon-name-part taxon-name-part-type="species" reg="camelliae-sinensis">camelliae-sinensis</tp:taxon-name-part></tp:taxon-name></italic> (HKAS–134953, new host record). <bold>a.</bold> Culture on <abbrev xmlns:xlink="http://www.w3.org/1999/xlink" xlink:title="potato dextrose agar" id="ABBRID0E6JDI" xlink:type="simple">PDA</abbrev> for 30 days; <bold>b–d.</bold> Mass of conidia; <bold>e–j.</bold> Conidiogenous cells attached conidia; <bold>k.</bold> Conidiogenous cell arising from hyphae; <bold>l–o.</bold> Conidiophores bearing conidia; <bold>p–t.</bold> Conidia. Scale bars: 10 μm (<bold>b–t</bold>).</p></caption><graphic xmlns:xlink="http://www.w3.org/1999/xlink" xlink:href="mycokeys-121-001-g002.jpg" position="float" orientation="portrait" xlink:type="simple" id="oo_1398940.jpg"><uri content-type="original_file" xlink:type="simple">https://binary.pensoft.net/fig/1398940</uri></graphic></fig></tp:treatment-sec><tp:treatment-sec sec-type="material" id="SECID0EUKDI"><title>Material examined.</title><p><bold>China</bold> • Guangxi Zhuang Autonomous Region, Pubei City, in healthy living leaves of <italic><tp:taxon-name><tp:taxon-name-part taxon-name-part-type="genus" reg="Aquilaria">Aquilaria</tp:taxon-name-part> <tp:taxon-name-part taxon-name-part-type="species" reg="sinensis">sinensis</tp:taxon-name-part></tp:taxon-name></italic>, September 25, 2020, Shiyu Zhang, GX9-3 (HKAS 134953, new host record) . Living culture KUNCC23-16748.</p></tp:treatment-sec><tp:treatment-sec sec-type="distribution" id="SECID0EHLDI"><title>Known distributions</title><p><bold>(based on molecular data)</bold>: China (<xref ref-type="bibr" rid="B48">Wang et al. 2017</xref>, this study).</p></tp:treatment-sec><tp:treatment-sec sec-type="Known hosts" id="SECID0ETLDI"><title>Known hosts</title><p><bold>(based on molecular data)</bold>: <italic><tp:taxon-name><tp:taxon-name-part taxon-name-part-type="genus" reg="Aquilaria">Aquilaria</tp:taxon-name-part> <tp:taxon-name-part taxon-name-part-type="species" reg="sinensis">sinensis</tp:taxon-name-part></tp:taxon-name></italic> (this study), <italic><tp:taxon-name><tp:taxon-name-part taxon-name-part-type="genus" reg="Camellia">Camellia</tp:taxon-name-part> <tp:taxon-name-part taxon-name-part-type="species" reg="sinensis">sinensis</tp:taxon-name-part></tp:taxon-name></italic> (<xref ref-type="bibr" rid="B48">Wang et al. 2017</xref>), <italic><tp:taxon-name><tp:taxon-name-part taxon-name-part-type="genus" reg="Castanopsis">Castanopsis</tp:taxon-name-part></tp:taxon-name></italic> sp. (<xref ref-type="bibr" rid="B48">Wang et al. 2017</xref>), <italic><tp:taxon-name><tp:taxon-name-part taxon-name-part-type="genus" reg="Musa">Musa</tp:taxon-name-part> <tp:taxon-name-part taxon-name-part-type="species" reg="paradisiaca">paradisiaca</tp:taxon-name-part></tp:taxon-name></italic> (<xref ref-type="bibr" rid="B48">Wang et al. 2017</xref>).</p></tp:treatment-sec><tp:treatment-sec sec-type="notes" id="SECID0EPNDI"><title>Notes.</title><p><italic><tp:taxon-name><tp:taxon-name-part taxon-name-part-type="genus" reg="Nigrospora">Nigrospora</tp:taxon-name-part> <tp:taxon-name-part taxon-name-part-type="species" reg="camelliae-sinensis">camelliae-sinensis</tp:taxon-name-part></tp:taxon-name></italic> has been reported to have a cosmopolitan distribution and a broad host range (<xref ref-type="bibr" rid="B48">Wang et al. 2017</xref>). In this study, our isolation (KUNCC23-16748), collected from <italic><tp:taxon-name><tp:taxon-name-part taxon-name-part-type="genus" reg="Aquilaria">Aquilaria</tp:taxon-name-part> <tp:taxon-name-part taxon-name-part-type="species" reg="sinensis">sinensis</tp:taxon-name-part></tp:taxon-name></italic> in Guangxi Zhuang Autonomous Region, China, clustered in one single clade with <italic><tp:taxon-name><tp:taxon-name-part taxon-name-part-type="genus" reg="Nigrospora">N.</tp:taxon-name-part> <tp:taxon-name-part taxon-name-part-type="species" reg="camelliae-sinensis">camelliae-sinensis</tp:taxon-name-part></tp:taxon-name></italic> (94% <abbrev xmlns:xlink="http://www.w3.org/1999/xlink" xlink:title="maximum likelihood" id="ABBRID0E1ODI" xlink:type="simple">ML</abbrev>, 1PP). Its morphological characteristics were in good agreement with those of <italic><tp:taxon-name><tp:taxon-name-part taxon-name-part-type="genus" reg="Nigrospora">N.</tp:taxon-name-part> <tp:taxon-name-part taxon-name-part-type="species" reg="camelliae-sinensis">camelliae-sinensis.</tp:taxon-name-part></tp:taxon-name></italic> Therefore, we regard this isolation (KUNCC23-16748) as <italic><tp:taxon-name><tp:taxon-name-part taxon-name-part-type="genus" reg="Nigrospora">N.</tp:taxon-name-part> <tp:taxon-name-part taxon-name-part-type="species" reg="camelliae-sinensis">camelliae-sinensis</tp:taxon-name-part></tp:taxon-name></italic> collected from <italic><tp:taxon-name><tp:taxon-name-part taxon-name-part-type="genus" reg="Aquilaria">Aquilaria</tp:taxon-name-part> <tp:taxon-name-part taxon-name-part-type="species" reg="sinensis">sinensis</tp:taxon-name-part></tp:taxon-name></italic> for the first time. The study showed that <italic><tp:taxon-name><tp:taxon-name-part taxon-name-part-type="genus" reg="Nigrospora">N.</tp:taxon-name-part> <tp:taxon-name-part taxon-name-part-type="species" reg="camelliae-sinensis">camelliae-sinensis</tp:taxon-name-part></tp:taxon-name></italic> is also characterized by having determinate and micro- and mononematous, subcylindrical conidiophores.</p></tp:treatment-sec><ref-list><ref id="B48"><mixed-citation xmlns:xlink="http://www.w3.org/1999/xlink" xlink:type="simple"><person-group><name name-style="western"><surname>Wang</surname><given-names>M</given-names></name><name name-style="western"><surname>Liu</surname><given-names>F</given-names></name><name name-style="western"><surname>Crous</surname><given-names>PW</given-names></name><name name-style="western"><surname>Cai</surname><given-names>L</given-names></name></person-group> (<year>2017</year>) <article-title>Phylogenetic reassessment of <italic><tp:taxon-name><tp:taxon-name-part taxon-name-part-type="genus">Nigrospora</tp:taxon-name-part></tp:taxon-name></italic>: Ubiquitous endophytes, plant and human pathogens.</article-title><source>Persoonia</source><volume>39</volume>: <fpage>118</fpage>–<lpage>142</lpage>. <ext-link xlink:href="10.3767/persoonia.2017.39.06" ext-link-type="doi" xlink:type="simple">https://doi.org/10.3767/persoonia.2017.39.06</ext-link></mixed-citation></ref></ref-list></tp:taxon-treatment>
