# Supplementary material for: ﻿The polyphasic approach reveals two new species and two new records of Nigrospora (Apiosporaceae, Amphisphaeriales) associated with Aquilaria sinensis from China
Source: MycoKeys. 2025 Aug 21;121:1–20. doi: 10.3897/mycokeys.121.154055 (PMC12395189; doi:10.3897/mycokeys.121.154055)
Supplement: XML Treatment for Nigrospora guangxiensis [file mycokeys.121.154055-treatment2.xml]

<!DOCTYPE tp:taxon-treatment
  PUBLIC "-//TaxonX//DTD Taxonomic Treatment Publishing DTD v0 20100105//EN" "tax-treatment-NSO.dtd">
<tp:taxon-treatment xmlns:tp="http://www.plazi.org/taxpub"><tp:treatment-meta><kwd-group><label>Taxon classification</label><kwd>
                <named-content content-type="kingdom">Fungi</named-content>
              </kwd><kwd>
                <named-content content-type="order">Amphisphaeriales</named-content>
              </kwd><kwd>
                <named-content content-type="family">Apiosporaceae</named-content>
              </kwd></kwd-group><mixed-citation publication-type="journal"><person-group><name><surname>Zhang</surname><given-names>Shiyu</given-names></name><name><surname>Li</surname><given-names>Junfu</given-names></name><name><surname>Jiang</surname><given-names>Hongbo</given-names></name><name><surname>Ye</surname><given-names>Shuang</given-names></name><name><surname>Mapook</surname><given-names>Ausana</given-names></name><name><surname>Xu</surname><given-names>Jianchu</given-names></name><name><surname>Hyde</surname><given-names>Kevin D.</given-names></name><name><surname>Eungwanichayapant</surname><given-names>Prapassorn Damrongkool</given-names></name></person-group><article-title>﻿The polyphasic approach reveals two new species and two new records of <italic><tp:taxon-name><tp:taxon-name-part taxon-name-part-type="genus" reg="Nigrospora">Nigrospora</tp:taxon-name-part></tp:taxon-name></italic> (<tp:taxon-name><tp:taxon-name-part taxon-name-part-type="family">Apiosporaceae</tp:taxon-name-part></tp:taxon-name>, <tp:taxon-name><tp:taxon-name-part taxon-name-part-type="order">Amphisphaeriales</tp:taxon-name-part></tp:taxon-name>) associated with <italic><tp:taxon-name><tp:taxon-name-part taxon-name-part-type="genus" reg="Aquilaria">Aquilaria</tp:taxon-name-part> <tp:taxon-name-part taxon-name-part-type="species" reg="sinensis">sinensis</tp:taxon-name-part></tp:taxon-name></italic> from China</article-title><source>MycoKeys</source><day>21</day><month>08</month><year>2025</year><volume>121</volume><fpage>1</fpage><lpage>20</lpage><pub-id pub-id-type="doi">10.3897/mycokeys.121.154055</pub-id></mixed-citation></tp:treatment-meta><tp:nomenclature><label>﻿</label><tp:taxon-name><object-id xmlns:xlink="http://www.w3.org/1999/xlink" content-type="arpha" xlink:type="simple">38F8999F-AAAB-59E3-8093-81A7A5415CC2</object-id>
              <tp:taxon-name-part taxon-name-part-type="genus" reg="Nigrospora">Nigrospora</tp:taxon-name-part>
              <tp:taxon-name-part taxon-name-part-type="species" reg="guangxiensis">guangxiensis</tp:taxon-name-part>
              <object-id xmlns:xlink="http://www.w3.org/1999/xlink" content-type="mycobank" xlink:type="simple">859462</object-id>
              <object-id xmlns:xlink="http://www.w3.org/1999/xlink" xlink:type="simple">Facesoffungi Number: FoF17621</object-id>
            </tp:taxon-name><tp:taxon-authority>S.Y. Zhang, J.F. Li &amp; K.D. Hyde</tp:taxon-authority><tp:taxon-status xmlns:xlink="http://www.w3.org/1999/xlink" xlink:type="simple">sp. nov.</tp:taxon-status><xref ref-type="fig" rid="F3">Fig. 3</xref></tp:nomenclature><tp:treatment-sec sec-type="etymology" id="SECID0E2RDI"><title>Etymology.</title><p>Named after the type location, Guangxi Zhuang Autonomous Region, China.</p></tp:treatment-sec><tp:treatment-sec sec-type="Holotype" id="SECID0EASDI"><title>Holotype.</title><p>HKAS 134952.</p></tp:treatment-sec><tp:treatment-sec sec-type="description" id="SECID0EFSDI"><title>Description.</title><p><bold><italic>Endophytic</italic></bold> from healthy leaves of <italic><tp:taxon-name><tp:taxon-name-part taxon-name-part-type="genus" reg="Aquilaria">Aquilaria</tp:taxon-name-part> <tp:taxon-name-part taxon-name-part-type="species" reg="sinensis">sinensis</tp:taxon-name-part></tp:taxon-name></italic>. Sexual morph: Undetermined. Asexual morph: <bold><italic>Hyphae</italic></bold> branched, septate, hyaline to pale brown, 1–3 µm diam. <bold><italic>Conidiophores</italic></bold> usually reduced to conidiogenous cells, which are dispersed on hyphae. <bold><italic>Conidiogenous cells</italic></bold> 4.5–6 × 5.3–7.3 µm diam. x̄ = 5 × 6.8 µm, n = 30), discrete, solitary, monoblastic, determinate, subglobose, pale brown to brown colored. <italic>Conidia</italic> 8–14 μm diam. x̄ = 10.5 µm, n = 30), solitary, discrete, dark brown to black, globose or subglobose.</p></tp:treatment-sec><tp:treatment-sec sec-type="description" id="SECID0ELTDI"><title>Cultural characteristics.</title><p>Mycelium effusing on <abbrev xmlns:xlink="http://www.w3.org/1999/xlink" xlink:title="potato dextrose agar" id="ABBRID0ERTDI" xlink:type="simple">PDA</abbrev> within 12 hours from the edges of the surface sterilized leaf tissue piece. Colonies growing on <abbrev xmlns:xlink="http://www.w3.org/1999/xlink" xlink:title="potato dextrose agar" id="ABBRID0EVTDI" xlink:type="simple">PDA</abbrev>, hairy, reaching 9 cm in 7 days at 30 °C; mycelium partly superficial, partly immersed, slightly effuse, radially striate, with irregular edge, initially greyish-brown, becoming black colored with age; asexual spores were formed after 25 days on <abbrev xmlns:xlink="http://www.w3.org/1999/xlink" xlink:title="potato dextrose agar" id="ABBRID0EZTDI" xlink:type="simple">PDA</abbrev>, and sexual spores not formed within 60 days on <abbrev xmlns:xlink="http://www.w3.org/1999/xlink" xlink:title="potato dextrose agar" id="ABBRID0E4TDI" xlink:type="simple">PDA</abbrev>.</p><fig id="F3" position="float" orientation="portrait"><object-id xmlns:xlink="http://www.w3.org/1999/xlink" content-type="doi" xlink:type="simple">10.3897/mycokeys.121.154055.figure3</object-id><object-id xmlns:xlink="http://www.w3.org/1999/xlink" content-type="arpha" xlink:type="simple">94908DD8-56B1-5953-9D92-9D2F91D8840A</object-id><label>Figure 3.</label><caption><p><italic><tp:taxon-name><tp:taxon-name-part taxon-name-part-type="genus" reg="Nigrospora">Nigrospora</tp:taxon-name-part> <tp:taxon-name-part taxon-name-part-type="species" reg="guangxiensis">guangxiensis</tp:taxon-name-part></tp:taxon-name></italic> (HKAS–134952, holotype). <bold>a.</bold> Culture on <abbrev xmlns:xlink="http://www.w3.org/1999/xlink" xlink:title="potato dextrose agar" id="ABBRID0EWUDI" xlink:type="simple">PDA</abbrev> for 30 days; <bold>b, c.</bold> Mass of conidia; <bold>d–g.</bold> Conidiogenous cells attached conidia; <bold>h, i.</bold> Conidiophores; <bold>j–s.</bold> Conidia. Scale bars: 10 μm (<bold>b–s</bold>).</p></caption><graphic xmlns:xlink="http://www.w3.org/1999/xlink" xlink:href="mycokeys-121-001-g003.jpg" position="float" orientation="portrait" xlink:type="simple" id="oo_1398941.jpg"><uri content-type="original_file" xlink:type="simple">https://binary.pensoft.net/fig/1398941</uri></graphic></fig></tp:treatment-sec><tp:treatment-sec sec-type="distribution" id="SECID0EJVDI"><title>Known distribution</title><p><bold>(based on molecular data)</bold>: China (this study).</p></tp:treatment-sec><tp:treatment-sec sec-type="Known hosts" id="SECID0ERVDI"><title>Known hosts.</title><p><italic><tp:taxon-name><tp:taxon-name-part taxon-name-part-type="genus" reg="Aquilaria">Aquilaria</tp:taxon-name-part> <tp:taxon-name-part taxon-name-part-type="species" reg="sinensis">sinensis</tp:taxon-name-part></tp:taxon-name></italic> (this study).</p></tp:treatment-sec><tp:treatment-sec sec-type="material" id="SECID0ECWDI"><title>Material examined.</title><p><bold>China</bold> • Guangxi Zhuang Autonomous Region, Pubei city, on healthy living leaves of <italic><tp:taxon-name><tp:taxon-name-part taxon-name-part-type="genus" reg="Aquilaria">Aquilaria</tp:taxon-name-part> <tp:taxon-name-part taxon-name-part-type="species" reg="sinensis">sinensis</tp:taxon-name-part></tp:taxon-name></italic>, September 25, 2020, Shiyu Zhang, GX4-1 (HKAS 134952, holotype) ; extype living culture, KUNCC23-16747.</p></tp:treatment-sec><tp:treatment-sec sec-type="notes" id="SECID0EVWDI"><title>Notes.</title><p>In the multi-locus phylogenetic analyses, our strain <italic><tp:taxon-name><tp:taxon-name-part taxon-name-part-type="genus" reg="Nigrospora">Nigrospora</tp:taxon-name-part> <tp:taxon-name-part taxon-name-part-type="species" reg="guangxiensis">guangxiensis</tp:taxon-name-part></tp:taxon-name></italic> (KUNCC23-16747) formed a separate branch basal (97% <abbrev xmlns:xlink="http://www.w3.org/1999/xlink" xlink:title="maximum likelihood" id="ABBRID0EGXDI" xlink:type="simple">ML</abbrev>, 1PP) to <italic><tp:taxon-name><tp:taxon-name-part taxon-name-part-type="genus" reg="Nigrospora">N.</tp:taxon-name-part> <tp:taxon-name-part taxon-name-part-type="species" reg="pubeiensis">pubeiensis</tp:taxon-name-part></tp:taxon-name></italic> (KUNCC23-16745) and <italic><tp:taxon-name><tp:taxon-name-part taxon-name-part-type="genus" reg="Nigrospora">N.</tp:taxon-name-part> <tp:taxon-name-part taxon-name-part-type="species" reg="chinensis">chinensis</tp:taxon-name-part></tp:taxon-name></italic> (eight strains). <italic><tp:taxon-name><tp:taxon-name-part taxon-name-part-type="genus" reg="Nigrospora">Nigrospora</tp:taxon-name-part> <tp:taxon-name-part taxon-name-part-type="species" reg="guangxiensis">guangxiensis</tp:taxon-name-part></tp:taxon-name></italic> differs from <italic><tp:taxon-name><tp:taxon-name-part taxon-name-part-type="genus" reg="Nigrospora">N.</tp:taxon-name-part> <tp:taxon-name-part taxon-name-part-type="species" reg="pubeiensis">pubeiensis</tp:taxon-name-part></tp:taxon-name></italic> in having smaller conidiogenous cells (5 × 6.8 µm <italic>vs.</italic> 5.8 × 9.4 µm) and shorter conidia (10.5 µm vs. 11.3 µm). Additionally, its initial culture on <abbrev xmlns:xlink="http://www.w3.org/1999/xlink" xlink:title="potato dextrose agar" id="ABBRID0EYYDI" xlink:type="simple">PDA</abbrev> medium is greyish-brown. <italic><tp:taxon-name><tp:taxon-name-part taxon-name-part-type="genus" reg="Nigrospora">Nigrospora</tp:taxon-name-part> <tp:taxon-name-part taxon-name-part-type="species" reg="guangxiensis">guangxiensis</tp:taxon-name-part></tp:taxon-name></italic> is distinct from <italic><tp:taxon-name><tp:taxon-name-part taxon-name-part-type="genus" reg="Nigrospora">N.</tp:taxon-name-part> <tp:taxon-name-part taxon-name-part-type="species" reg="chinensis">chinensis</tp:taxon-name-part></tp:taxon-name></italic> in having smaller conidia (10.5 µm vs. 12.97 ± 1.07 µm), pale brown to brown-colored conidiogenous cells, and sterile cells, which are absent in <italic><tp:taxon-name><tp:taxon-name-part taxon-name-part-type="genus" reg="Nigrospora">N.</tp:taxon-name-part> <tp:taxon-name-part taxon-name-part-type="species" reg="guangxiensis">guangxiensis</tp:taxon-name-part></tp:taxon-name></italic> (<xref ref-type="bibr" rid="B48">Wang et al. 2017</xref>). A nucleotide base comparison of these species is shown in the notes of <italic><tp:taxon-name><tp:taxon-name-part taxon-name-part-type="genus" reg="Nigrospora">N.</tp:taxon-name-part> <tp:taxon-name-part taxon-name-part-type="species" reg="pubeiensis">pubeiensis</tp:taxon-name-part></tp:taxon-name></italic> and Table <xref ref-type="table" rid="T2">2</xref>.</p><table-wrap id="T2" position="float" orientation="portrait"><label>Table 2.</label><caption><p>Base pair comparison in <abbrev xmlns:xlink="http://www.w3.org/1999/xlink" xlink:title="internal transcribed spacer" id="ABBRID0EC2DI" xlink:type="simple">ITS</abbrev>, <italic><abbrev xmlns:xlink="http://www.w3.org/1999/xlink" xlink:title="translation elongation factor 1-alpha" id="ABBRID0EH2DI" xlink:type="simple">TEF1-α</abbrev></italic>, and <italic><abbrev xmlns:xlink="http://www.w3.org/1999/xlink" xlink:title="beta-tubulin" id="ABBRID0EM2DI" xlink:type="simple">TUB2</abbrev></italic> sequences of <italic><tp:taxon-name><tp:taxon-name-part taxon-name-part-type="genus" reg="Nigrospora">N.</tp:taxon-name-part> <tp:taxon-name-part taxon-name-part-type="species" reg="chinensis">chinensis</tp:taxon-name-part></tp:taxon-name></italic>, <italic><tp:taxon-name><tp:taxon-name-part taxon-name-part-type="genus" reg="Nigrospora">N.</tp:taxon-name-part> <tp:taxon-name-part taxon-name-part-type="species" reg="pubeiensis">pubeiensis</tp:taxon-name-part></tp:taxon-name></italic>, and <italic><tp:taxon-name><tp:taxon-name-part taxon-name-part-type="genus" reg="Nigrospora">N.</tp:taxon-name-part> <tp:taxon-name-part taxon-name-part-type="species" reg="guangxiensis">guangxiensis</tp:taxon-name-part></tp:taxon-name></italic>.</p></caption><table id="TID0EJKCK" rules="all"><tbody><tr><th rowspan="2" colspan="1">Species</th><th rowspan="1" colspan="3">Base pair comparison in <abbrev xmlns:xlink="http://www.w3.org/1999/xlink" xlink:title="internal transcribed spacer" id="ABBRID0E43DI" xlink:type="simple">ITS</abbrev>, <italic><abbrev xmlns:xlink="http://www.w3.org/1999/xlink" xlink:title="beta-tubulin" id="ABBRID0EC4DI" xlink:type="simple">TUB2</abbrev></italic>, and <italic><abbrev xmlns:xlink="http://www.w3.org/1999/xlink" xlink:title="translation elongation factor 1-alpha" id="ABBRID0EH4DI" xlink:type="simple">TEF1-α</abbrev></italic></th></tr><tr><th rowspan="1" colspan="1">
                      <abbrev xmlns:xlink="http://www.w3.org/1999/xlink" xlink:title="internal transcribed spacer" id="ABBRID0EP4DI" xlink:type="simple">ITS</abbrev>
                    </th><th rowspan="1" colspan="1">
                      <italic>
                        <abbrev xmlns:xlink="http://www.w3.org/1999/xlink" xlink:title="beta-tubulin" id="ABBRID0EY4DI" xlink:type="simple">TUB2</abbrev>
                      </italic>
                    </th><th rowspan="1" colspan="1">
                      <italic>
                        <abbrev xmlns:xlink="http://www.w3.org/1999/xlink" xlink:title="translation elongation factor 1-alpha" id="ABBRID0EB5DI" xlink:type="simple">TEF1-α</abbrev>
                      </italic>
                    </th></tr><tr><td rowspan="1" colspan="1"><italic><tp:taxon-name><tp:taxon-name-part taxon-name-part-type="genus" reg="Nigrospora">N.</tp:taxon-name-part> <tp:taxon-name-part taxon-name-part-type="species" reg="chinensis">chinensis</tp:taxon-name-part></tp:taxon-name></italic> (CGMCC-38127) <italic>vs. <tp:taxon-name><tp:taxon-name-part taxon-name-part-type="genus" reg="Nigrospora">N.</tp:taxon-name-part> <tp:taxon-name-part taxon-name-part-type="species" reg="pubeiensis">pubeiensis</tp:taxon-name-part></tp:taxon-name></italic> (KUNCC23-16745)</td><td rowspan="1" colspan="1">3/492(0.6%)</td><td rowspan="1" colspan="1">26/365(7.1%)</td><td rowspan="1" colspan="1">0</td></tr><tr><td rowspan="1" colspan="1"><italic><tp:taxon-name><tp:taxon-name-part taxon-name-part-type="genus" reg="Nigrospora">N.</tp:taxon-name-part> <tp:taxon-name-part taxon-name-part-type="species" reg="chinensis">chinensis</tp:taxon-name-part></tp:taxon-name></italic> (CGMCC-38127) <italic>vs. <tp:taxon-name><tp:taxon-name-part taxon-name-part-type="genus" reg="Nigrospora">N.</tp:taxon-name-part> <tp:taxon-name-part taxon-name-part-type="species" reg="guangxiensis">guangxiensis</tp:taxon-name-part></tp:taxon-name></italic> (KUNCC23-16747)</td><td rowspan="1" colspan="1">10/492(2.0%)</td><td rowspan="1" colspan="1">26/373(7.0%)</td><td rowspan="1" colspan="1">62/425(14.5%)</td></tr><tr><td rowspan="1" colspan="1"><italic><tp:taxon-name><tp:taxon-name-part taxon-name-part-type="genus" reg="Nigrospora">N.</tp:taxon-name-part> <tp:taxon-name-part taxon-name-part-type="species" reg="guangxiensis">guangxiensis</tp:taxon-name-part></tp:taxon-name></italic> (KUNCC23-16747) <italic>vs. <tp:taxon-name><tp:taxon-name-part taxon-name-part-type="genus" reg="Nigrospora">N.</tp:taxon-name-part> <tp:taxon-name-part taxon-name-part-type="species" reg="pubeiensis">pubeiensis</tp:taxon-name-part></tp:taxon-name></italic> (KUNCC23-16745)</td><td rowspan="1" colspan="1">9/511(1.8%)</td><td rowspan="1" colspan="1">0</td><td rowspan="1" colspan="1">62/425(14.5%)</td></tr></tbody></table></table-wrap></tp:treatment-sec><ref-list><ref id="B48"><mixed-citation xmlns:xlink="http://www.w3.org/1999/xlink" xlink:type="simple"><person-group><name name-style="western"><surname>Wang</surname><given-names>M</given-names></name><name name-style="western"><surname>Liu</surname><given-names>F</given-names></name><name name-style="western"><surname>Crous</surname><given-names>PW</given-names></name><name name-style="western"><surname>Cai</surname><given-names>L</given-names></name></person-group> (<year>2017</year>) <article-title>Phylogenetic reassessment of <italic><tp:taxon-name><tp:taxon-name-part taxon-name-part-type="genus">Nigrospora</tp:taxon-name-part></tp:taxon-name></italic>: Ubiquitous endophytes, plant and human pathogens.</article-title><source>Persoonia</source><volume>39</volume>: <fpage>118</fpage>–<lpage>142</lpage>. <ext-link xlink:href="10.3767/persoonia.2017.39.06" ext-link-type="doi" xlink:type="simple">https://doi.org/10.3767/persoonia.2017.39.06</ext-link></mixed-citation></ref></ref-list></tp:taxon-treatment>
