# Supplementary material for: ﻿The polyphasic approach reveals two new species and two new records of Nigrospora (Apiosporaceae, Amphisphaeriales) associated with Aquilaria sinensis from China
Source: MycoKeys. 2025 Aug 21;121:1–20. doi: 10.3897/mycokeys.121.154055 (PMC12395189; doi:10.3897/mycokeys.121.154055)
Supplement: XML Treatment for Nigrospora oryzae [file mycokeys.121.154055-treatment3.xml]

<!DOCTYPE tp:taxon-treatment
  PUBLIC "-//TaxonX//DTD Taxonomic Treatment Publishing DTD v0 20100105//EN" "tax-treatment-NSO.dtd">
<tp:taxon-treatment xmlns:tp="http://www.plazi.org/taxpub"><tp:treatment-meta><kwd-group><label>Taxon classification</label><kwd>
                <named-content content-type="kingdom">Fungi</named-content>
              </kwd><kwd>
                <named-content content-type="order">Amphisphaeriales</named-content>
              </kwd><kwd>
                <named-content content-type="family">Apiosporaceae</named-content>
              </kwd></kwd-group><mixed-citation publication-type="journal"><person-group><name><surname>Zhang</surname><given-names>Shiyu</given-names></name><name><surname>Li</surname><given-names>Junfu</given-names></name><name><surname>Jiang</surname><given-names>Hongbo</given-names></name><name><surname>Ye</surname><given-names>Shuang</given-names></name><name><surname>Mapook</surname><given-names>Ausana</given-names></name><name><surname>Xu</surname><given-names>Jianchu</given-names></name><name><surname>Hyde</surname><given-names>Kevin D.</given-names></name><name><surname>Eungwanichayapant</surname><given-names>Prapassorn Damrongkool</given-names></name></person-group><article-title>﻿The polyphasic approach reveals two new species and two new records of <italic><tp:taxon-name><tp:taxon-name-part taxon-name-part-type="genus" reg="Nigrospora">Nigrospora</tp:taxon-name-part></tp:taxon-name></italic> (<tp:taxon-name><tp:taxon-name-part taxon-name-part-type="family">Apiosporaceae</tp:taxon-name-part></tp:taxon-name>, <tp:taxon-name><tp:taxon-name-part taxon-name-part-type="order">Amphisphaeriales</tp:taxon-name-part></tp:taxon-name>) associated with <italic><tp:taxon-name><tp:taxon-name-part taxon-name-part-type="genus" reg="Aquilaria">Aquilaria</tp:taxon-name-part> <tp:taxon-name-part taxon-name-part-type="species" reg="sinensis">sinensis</tp:taxon-name-part></tp:taxon-name></italic> from China</article-title><source>MycoKeys</source><day>21</day><month>08</month><year>2025</year><volume>121</volume><fpage>1</fpage><lpage>20</lpage><pub-id pub-id-type="doi">10.3897/mycokeys.121.154055</pub-id></mixed-citation></tp:treatment-meta><tp:nomenclature><label>﻿</label><tp:taxon-name><object-id xmlns:xlink="http://www.w3.org/1999/xlink" content-type="arpha" xlink:type="simple">CB306075-7C85-5702-9640-4036E33016A2</object-id>
              <tp:taxon-name-part taxon-name-part-type="genus" reg="Nigrospora">Nigrospora</tp:taxon-name-part>
              <tp:taxon-name-part taxon-name-part-type="species" reg="oryzae">oryzae</tp:taxon-name-part>
              <object-id xmlns:xlink="http://www.w3.org/1999/xlink" content-type="mycobank" xlink:type="simple">253729</object-id>
              <object-id xmlns:xlink="http://www.w3.org/1999/xlink" xlink:type="simple">Facesoffungi Number: FoF06596</object-id>
            </tp:taxon-name><tp:taxon-authority>(Berk. &amp; Broome) Petch, J. Indian bot. Soc. 4: 24 (1924)</tp:taxon-authority><xref ref-type="fig" rid="F4">Fig. 4</xref><tp:nomenclature-citation-list><tp:nomenclature-citation><tp:taxon-name>
                  <tp:taxon-name-part taxon-name-part-type="genus" reg="Monotospora">Monotospora</tp:taxon-name-part> <tp:taxon-name-part taxon-name-part-type="species" reg="oryzae">oryzae</tp:taxon-name-part></tp:taxon-name><comment>Berk. &amp; Broome, J. Linn. Soc., Bot. 14: 99. 1873. Basionym.</comment></tp:nomenclature-citation><tp:nomenclature-citation><tp:taxon-name>
                  <tp:taxon-name-part taxon-name-part-type="genus" reg="Khuskia">Khuskia</tp:taxon-name-part> <tp:taxon-name-part taxon-name-part-type="species" reg="oryzae">oryzae</tp:taxon-name-part></tp:taxon-name><comment>H.J. Huds., Trans. Brit. Mycol. Soc. 46: 358. 1963. Synonym.</comment></tp:nomenclature-citation></tp:nomenclature-citation-list></tp:nomenclature><tp:treatment-sec sec-type="description" id="SECID0E5DAK"><title>Description.</title><p><bold><italic>Endophytic</italic></bold> from healthy leaves of <italic><tp:taxon-name><tp:taxon-name-part taxon-name-part-type="genus" reg="Aquilaria">Aquilaria</tp:taxon-name-part> <tp:taxon-name-part taxon-name-part-type="species" reg="sinensis">sinensis</tp:taxon-name-part></tp:taxon-name></italic>. Sexual state: Undetermined. Asexual state: <tp:taxon-name><tp:taxon-name-part taxon-name-part-type="above-genus">Hyphomycetes</tp:taxon-name-part></tp:taxon-name>. <bold><italic>Hyphae</italic></bold> 1–3.5 µm diam. branched, smooth, septate, hyaline, or subhyaline. <bold><italic>Conidiophores</italic></bold> 2–5 µm diam. micronematous, solitary in sporodochia, subcylindrical, pale grey, smooth, 0–2-septate, branched or not, usually reduced to conidiogenous cells. <bold><italic>Conidiogenous cells</italic></bold> 4.7–5.2 × 6.3–7.4 µm diam. x̄ = 5.0 × 6.9 µm, n = 50), monoblastic, solitary, determined, hyaline to subhyaline, ampliform to subspherical, discrete, smooth-walled. <bold><italic>Conidia</italic></bold> 8–13.5 µm diam x̄ = 11.3 µm, n = 50) solitary, globose or subglobose, black, shiny, smooth, aseptate.</p></tp:treatment-sec><tp:treatment-sec sec-type="description" id="SECID0EKFAK"><title>Cultural characteristics.</title><p>Mycelium effusing on <abbrev xmlns:xlink="http://www.w3.org/1999/xlink" xlink:title="potato dextrose agar" id="ABBRID0EQFAK" xlink:type="simple">PDA</abbrev> within 12 hours from the edges of the surface-sterilized leaf tissue piece. Colonies growing on <abbrev xmlns:xlink="http://www.w3.org/1999/xlink" xlink:title="potato dextrose agar" id="ABBRID0EUFAK" xlink:type="simple">PDA</abbrev>, hairy, black, reaching 5 cm in 7 days at 30 °C; mycelium partly superficial, partly immersed, slightly effuse, radially striate, with an irregular edge, dark brown to black colored; asexual spores were formed after 25 days on <abbrev xmlns:xlink="http://www.w3.org/1999/xlink" xlink:title="potato dextrose agar" id="ABBRID0EYFAK" xlink:type="simple">PDA</abbrev>, and sexual spores were not formed within 60 days on <abbrev xmlns:xlink="http://www.w3.org/1999/xlink" xlink:title="potato dextrose agar" id="ABBRID0E3FAK" xlink:type="simple">PDA</abbrev>.</p><fig id="F4" position="float" orientation="portrait"><object-id xmlns:xlink="http://www.w3.org/1999/xlink" content-type="doi" xlink:type="simple">10.3897/mycokeys.121.154055.figure4</object-id><object-id xmlns:xlink="http://www.w3.org/1999/xlink" content-type="arpha" xlink:type="simple">51B851C5-8787-5EA0-B19F-F9E098530A07</object-id><label>Figure 4.</label><caption><p><italic><tp:taxon-name><tp:taxon-name-part taxon-name-part-type="genus" reg="Nigrospora">Nigrospora</tp:taxon-name-part> <tp:taxon-name-part taxon-name-part-type="species" reg="oryzae">oryzae</tp:taxon-name-part></tp:taxon-name></italic> (HKAS—134951), new host and geographical record. <bold>a.</bold> Culture on <abbrev xmlns:xlink="http://www.w3.org/1999/xlink" xlink:title="potato dextrose agar" id="ABBRID0EVGAK" xlink:type="simple">PDA</abbrev> for 30 days; <bold>b, c.</bold> Mass of conidia; <bold>d, e.</bold> Conidiogenous cells attached conidia; <bold>f–h.</bold> Conidiophores bearing conidia; <bold>i–r.</bold> Conidia. Scale bars: 10 μm (<bold>a–r</bold>).</p></caption><graphic xmlns:xlink="http://www.w3.org/1999/xlink" xlink:href="mycokeys-121-001-g004.jpg" position="float" orientation="portrait" xlink:type="simple" id="oo_1398942.jpg"><uri content-type="original_file" xlink:type="simple">https://binary.pensoft.net/fig/1398942</uri></graphic></fig></tp:treatment-sec><tp:treatment-sec sec-type="material" id="SECID0EIHAK"><title>Material examined.</title><p><bold>China</bold> • Guangxi Zhuang Autonomous Region, Pubei city, on healthy living leaves of <italic><tp:taxon-name><tp:taxon-name-part taxon-name-part-type="genus" reg="Aquilaria">Aquilaria</tp:taxon-name-part> <tp:taxon-name-part taxon-name-part-type="species" reg="sinensis">sinensis</tp:taxon-name-part></tp:taxon-name></italic>, September 25, 2020, Shiyu Zhang, GX2-3 (HKAS 134951, new host record) . Living culture KUNCC23-16746.</p></tp:treatment-sec><tp:treatment-sec sec-type="distribution" id="SECID0E2HAK"><title>Known distribution</title><p><bold>(based on molecular data)</bold>: Australia (<xref ref-type="bibr" rid="B3">Barkat et al. 2016</xref>), Bangladesh (<xref ref-type="bibr" rid="B4">Begum et al. 2018</xref>), China (<xref ref-type="bibr" rid="B45">Sun et al. 2011</xref>; <xref ref-type="bibr" rid="B6">Chen and Kirschner2018</xref>; <xref ref-type="bibr" rid="B21">He et al. 2019</xref>; <xref ref-type="bibr" rid="B55">Zhang et al. 2019</xref>, this study), Iran (<xref ref-type="bibr" rid="B20">Hashemian et al. 2014</xref>), Italy (<xref ref-type="bibr" rid="B36">Lorenzini et al. 2016</xref>), Kazakhstan (<xref ref-type="bibr" rid="B13">Eken et al. 2016</xref>), Pakistan (<xref ref-type="bibr" rid="B1">Alam et al. 2017</xref>), Sri Lanka (<xref ref-type="bibr" rid="B48">Wang et al. 2017</xref>), and Thailand (<xref ref-type="bibr" rid="B24">Hyde et al. 2020</xref>).</p></tp:treatment-sec><tp:treatment-sec sec-type="Known hosts" id="SECID0ETJAK"><title>Known hosts</title><p><bold>(based on molecular data)</bold>: <italic><tp:taxon-name><tp:taxon-name-part taxon-name-part-type="genus" reg="Acer">Acer</tp:taxon-name-part> <tp:taxon-name-part taxon-name-part-type="species" reg="truncatum">truncatum</tp:taxon-name-part></tp:taxon-name></italic> (<xref ref-type="bibr" rid="B45">Sun et al. 2011</xref>), <italic><tp:taxon-name><tp:taxon-name-part taxon-name-part-type="genus" reg="Actinidia">Actinidia</tp:taxon-name-part></tp:taxon-name></italic> sp. (<xref ref-type="bibr" rid="B32">Li et al. 2018</xref>), <italic><tp:taxon-name><tp:taxon-name-part taxon-name-part-type="genus" reg="Aloe">Aloe</tp:taxon-name-part> <tp:taxon-name-part taxon-name-part-type="species" reg="vera">vera</tp:taxon-name-part></tp:taxon-name></italic> (<xref ref-type="bibr" rid="B1">Alam et al. 2017</xref>), <italic><tp:taxon-name><tp:taxon-name-part taxon-name-part-type="genus" reg="Aquilaria">Aquilaria</tp:taxon-name-part> <tp:taxon-name-part taxon-name-part-type="species" reg="sinensis">sinensis</tp:taxon-name-part></tp:taxon-name></italic> (This study), <italic><tp:taxon-name><tp:taxon-name-part taxon-name-part-type="genus" reg="Castanopsis">Castanopsis</tp:taxon-name-part></tp:taxon-name></italic> sp. (<xref ref-type="bibr" rid="B48">Wang et al. 2017</xref>), <italic><tp:taxon-name><tp:taxon-name-part taxon-name-part-type="genus" reg="Cephalotaxus">Cephalotaxus</tp:taxon-name-part> <tp:taxon-name-part taxon-name-part-type="species" reg="sinensis">sinensis</tp:taxon-name-part></tp:taxon-name></italic> (<xref ref-type="bibr" rid="B48">Wang et al. 2017</xref>), <italic><tp:taxon-name><tp:taxon-name-part taxon-name-part-type="genus" reg="Citrullus">Citrullus</tp:taxon-name-part> <tp:taxon-name-part taxon-name-part-type="species" reg="lanatus">lanatus</tp:taxon-name-part></tp:taxon-name></italic> (<xref ref-type="bibr" rid="B6">Chen and Kirschner 2018</xref>), <italic><tp:taxon-name><tp:taxon-name-part taxon-name-part-type="genus" reg="Citrus">Citrus</tp:taxon-name-part> <tp:taxon-name-part taxon-name-part-type="species" reg="reticulata">reticulata</tp:taxon-name-part></tp:taxon-name></italic> (<xref ref-type="bibr" rid="B48">Wang et al. 2017</xref>), <italic><tp:taxon-name><tp:taxon-name-part taxon-name-part-type="genus" reg="Cleyera">Cleyera</tp:taxon-name-part> <tp:taxon-name-part taxon-name-part-type="species" reg="japonica">japonica</tp:taxon-name-part></tp:taxon-name></italic> (<xref ref-type="bibr" rid="B48">Wang et al. 2017</xref>), <italic><tp:taxon-name><tp:taxon-name-part taxon-name-part-type="genus" reg="Daphniphyllum">Daphniphyllum</tp:taxon-name-part> <tp:taxon-name-part taxon-name-part-type="species" reg="macropodum">macropodum</tp:taxon-name-part></tp:taxon-name></italic> (<xref ref-type="bibr" rid="B48">Wang et al. 2017</xref>), <italic><tp:taxon-name><tp:taxon-name-part taxon-name-part-type="genus" reg="Daphniphyllum">Daphniphyllum</tp:taxon-name-part> <tp:taxon-name-part taxon-name-part-type="species" reg="oldhamii">oldhamii</tp:taxon-name-part></tp:taxon-name></italic> (<xref ref-type="bibr" rid="B48">Wang et al. 2017</xref>), <italic><tp:taxon-name><tp:taxon-name-part taxon-name-part-type="genus" reg="Gossypium">Gossypium</tp:taxon-name-part> <tp:taxon-name-part taxon-name-part-type="species" reg="hirsutum">hirsutum</tp:taxon-name-part></tp:taxon-name></italic> (<xref ref-type="bibr" rid="B55">Zhang et al. 2019</xref>), <italic><tp:taxon-name><tp:taxon-name-part taxon-name-part-type="genus" reg="Hamamelis">Hamamelis</tp:taxon-name-part> <tp:taxon-name-part taxon-name-part-type="species" reg="mollis">mollis</tp:taxon-name-part></tp:taxon-name></italic> (<xref ref-type="bibr" rid="B48">Wang et al. 2017</xref>), <italic><tp:taxon-name><tp:taxon-name-part taxon-name-part-type="genus" reg="Nelumbo">Nelumbo</tp:taxon-name-part> <tp:taxon-name-part taxon-name-part-type="species" reg="nucifera">nucifera</tp:taxon-name-part></tp:taxon-name></italic> (<xref ref-type="bibr" rid="B6">Chen and Kirschner 2018</xref>), <italic><tp:taxon-name><tp:taxon-name-part taxon-name-part-type="genus" reg="Nelumbo">Nelumbo</tp:taxon-name-part></tp:taxon-name></italic> sp. (<xref ref-type="bibr" rid="B48">Wang et al. 2017</xref>), <italic><tp:taxon-name><tp:taxon-name-part taxon-name-part-type="genus" reg="Neolitsea">Neolitsea</tp:taxon-name-part></tp:taxon-name></italic> sp. (<xref ref-type="bibr" rid="B48">Wang et al. 2017</xref>), <italic><tp:taxon-name><tp:taxon-name-part taxon-name-part-type="genus" reg="Oryza">Oryza</tp:taxon-name-part> <tp:taxon-name-part taxon-name-part-type="species" reg="sativa">sativa</tp:taxon-name-part></tp:taxon-name></italic> (<xref ref-type="bibr" rid="B48">Wang et al. 2017</xref>), <italic><tp:taxon-name><tp:taxon-name-part taxon-name-part-type="genus" reg="Osmanthus">Osmanthus</tp:taxon-name-part> <tp:taxon-name-part taxon-name-part-type="species" reg="fragrans">fragrans</tp:taxon-name-part></tp:taxon-name></italic> (<xref ref-type="bibr" rid="B48">Wang et al. 2017</xref>), <italic><tp:taxon-name><tp:taxon-name-part taxon-name-part-type="genus" reg="Osmanthus">Osmanthus</tp:taxon-name-part></tp:taxon-name></italic> sp. (<xref ref-type="bibr" rid="B48">Wang et al. 2017</xref>), <italic><tp:taxon-name><tp:taxon-name-part taxon-name-part-type="genus" reg="Pennisetum">Pennisetum</tp:taxon-name-part> <tp:taxon-name-part taxon-name-part-type="species" reg="americanum">americanum</tp:taxon-name-part></tp:taxon-name></italic> (<xref ref-type="bibr" rid="B20">Hashemian et al. 2014</xref>), <italic><tp:taxon-name><tp:taxon-name-part taxon-name-part-type="genus" reg="Pentactina">Pentactina</tp:taxon-name-part> <tp:taxon-name-part taxon-name-part-type="species" reg="rupicola">rupicola</tp:taxon-name-part></tp:taxon-name></italic> (<xref ref-type="bibr" rid="B48">Wang et al. 2017</xref>), <italic><tp:taxon-name><tp:taxon-name-part taxon-name-part-type="genus" reg="Photinia">Photinia</tp:taxon-name-part> <tp:taxon-name-part taxon-name-part-type="species" reg="serrulata">serrulata</tp:taxon-name-part></tp:taxon-name></italic> (<xref ref-type="bibr" rid="B21">He et al. 2019</xref>), <italic><tp:taxon-name><tp:taxon-name-part taxon-name-part-type="genus" reg="Phyllostachys">Phyllostachys</tp:taxon-name-part> <tp:taxon-name-part taxon-name-part-type="species" reg="heterocycla">heterocycla</tp:taxon-name-part></tp:taxon-name></italic> (<xref ref-type="bibr" rid="B24">Hyde et al. 2020</xref>), <italic><tp:taxon-name><tp:taxon-name-part taxon-name-part-type="genus" reg="Rhododendron">Rhododendron</tp:taxon-name-part> <tp:taxon-name-part taxon-name-part-type="species" reg="simiarum">simiarum</tp:taxon-name-part></tp:taxon-name></italic> (<xref ref-type="bibr" rid="B48">Wang et al. 2017</xref>), <italic><tp:taxon-name><tp:taxon-name-part taxon-name-part-type="genus" reg="Rhododendron">Rhododendron</tp:taxon-name-part></tp:taxon-name></italic> sp. (<xref ref-type="bibr" rid="B48">Wang et al. 2017</xref>), <italic><tp:taxon-name><tp:taxon-name-part taxon-name-part-type="genus" reg="Rubus">Rubus</tp:taxon-name-part> <tp:taxon-name-part taxon-name-part-type="species" reg="reflexus">reflexus</tp:taxon-name-part></tp:taxon-name></italic> (<xref ref-type="bibr" rid="B48">Wang et al. 2017</xref>), <italic><tp:taxon-name><tp:taxon-name-part taxon-name-part-type="genus" reg="Rubus">Rubus</tp:taxon-name-part></tp:taxon-name></italic> sp. (<xref ref-type="bibr" rid="B48">Wang et al. 2017</xref>), <italic><tp:taxon-name><tp:taxon-name-part taxon-name-part-type="genus" reg="Symplocos">Symplocos</tp:taxon-name-part> <tp:taxon-name-part taxon-name-part-type="species" reg="zizyphoides">zizyphoides</tp:taxon-name-part></tp:taxon-name></italic> (<xref ref-type="bibr" rid="B48">Wang et al. 2017</xref>), <italic><tp:taxon-name><tp:taxon-name-part taxon-name-part-type="genus" reg="Ternstroemia">Ternstroemia</tp:taxon-name-part></tp:taxon-name></italic> sp. (<xref ref-type="bibr" rid="B48">Wang et al. 2017</xref>), <italic><tp:taxon-name><tp:taxon-name-part taxon-name-part-type="genus" reg="Triticum">Triticum</tp:taxon-name-part> <tp:taxon-name-part taxon-name-part-type="species" reg="aestivum">aestivum</tp:taxon-name-part></tp:taxon-name></italic> (<xref ref-type="bibr" rid="B13">Eken et al. 2016</xref>; <xref ref-type="bibr" rid="B3">Barkat et al. 2016</xref>), <italic><tp:taxon-name><tp:taxon-name-part taxon-name-part-type="genus" reg="Tutcheria">Tutcheria</tp:taxon-name-part> <tp:taxon-name-part taxon-name-part-type="species" reg="microcarpa">microcarpa</tp:taxon-name-part></tp:taxon-name></italic> (<xref ref-type="bibr" rid="B48">Wang et al. 2017</xref>), <italic><tp:taxon-name><tp:taxon-name-part taxon-name-part-type="genus" reg="Vaccinium">Vaccinium</tp:taxon-name-part> <tp:taxon-name-part taxon-name-part-type="species" reg="corymbosum">corymbosum</tp:taxon-name-part></tp:taxon-name></italic> (<xref ref-type="bibr" rid="B55">Zhang et al. 2019</xref>), <italic><tp:taxon-name><tp:taxon-name-part taxon-name-part-type="genus" reg="Vitis">Vitis</tp:taxon-name-part> <tp:taxon-name-part taxon-name-part-type="species" reg="vinifera">vinifera</tp:taxon-name-part></tp:taxon-name></italic> (<xref ref-type="bibr" rid="B36">Lorenzini et al. 2016</xref>).</p></tp:treatment-sec><tp:treatment-sec sec-type="notes" id="SECID0EKYAK"><title>Notes.</title><p><italic><tp:taxon-name><tp:taxon-name-part taxon-name-part-type="genus" reg="Nigrospora">Nigrospora</tp:taxon-name-part> <tp:taxon-name-part taxon-name-part-type="species" reg="oryzae">oryzae</tp:taxon-name-part></tp:taxon-name></italic> has been reported to have a cosmopolitan distribution and a broad host range (<xref ref-type="bibr" rid="B48">Wang et al. 2017</xref>). In this study, our isolate (KUNCC23-16746) clustered in the same clade (100% <abbrev xmlns:xlink="http://www.w3.org/1999/xlink" xlink:title="maximum likelihood" id="ABBRID0E6YAK" xlink:type="simple">ML</abbrev>, 1 PP) as <italic><tp:taxon-name><tp:taxon-name-part taxon-name-part-type="genus" reg="Nigrospora">N.</tp:taxon-name-part> <tp:taxon-name-part taxon-name-part-type="species" reg="oryzae">oryzae</tp:taxon-name-part></tp:taxon-name></italic>, and its morphological characteristics were consistent with those of <italic><tp:taxon-name><tp:taxon-name-part taxon-name-part-type="genus" reg="Nigrospora">N.</tp:taxon-name-part> <tp:taxon-name-part taxon-name-part-type="species" reg="oryzae">oryzae</tp:taxon-name-part></tp:taxon-name></italic> (<xref ref-type="bibr" rid="B48">Wang et al. 2017</xref>). Therefore, we regard this isolate (KUNCC23-16746) as <italic><tp:taxon-name><tp:taxon-name-part taxon-name-part-type="genus" reg="Nigrospora">N.</tp:taxon-name-part> <tp:taxon-name-part taxon-name-part-type="species" reg="oryzae">oryzae</tp:taxon-name-part></tp:taxon-name></italic>, which was collected from <italic><tp:taxon-name><tp:taxon-name-part taxon-name-part-type="genus" reg="Aquilaria">Aquilaria</tp:taxon-name-part> <tp:taxon-name-part taxon-name-part-type="species" reg="sinensis">sinensis</tp:taxon-name-part></tp:taxon-name></italic> in the Guangxi Zhuang Autonomous Region, China, for the first time.</p></tp:treatment-sec><ref-list><ref id="B3"><mixed-citation xmlns:xlink="http://www.w3.org/1999/xlink" xlink:type="simple"><person-group><name name-style="western"><surname>Barkat</surname><given-names>EH</given-names></name><name name-style="western"><surname>St</surname><given-names>J</given-names></name><name name-style="western"><surname>Hardy</surname><given-names>GE</given-names></name><name name-style="western"><surname>Ren</surname><given-names>Y</given-names></name><name name-style="western"><surname>Calver</surname><given-names>M</given-names></name><name name-style="western"><surname>Bayliss</surname><given-names>KL</given-names></name></person-group> (<year>2016</year>) <article-title>Fungal contaminants of stored wheat vary between Australian states. Australas.</article-title><source>Australasian Plant Pathology</source><volume>45</volume>(<issue>6</issue>): <fpage>621</fpage>–<lpage>628</lpage>. <ext-link xlink:href="10.1007/s13313-016-0449-9" ext-link-type="doi" xlink:type="simple">https://doi.org/10.1007/s13313-016-0449-9</ext-link></mixed-citation></ref><ref id="B4"><mixed-citation xmlns:xlink="http://www.w3.org/1999/xlink" xlink:type="simple"><person-group><name name-style="western"><surname>Begum</surname><given-names>M</given-names></name><name name-style="western"><surname>Hamza</surname><given-names>A</given-names></name><name name-style="western"><surname>Tanny</surname><given-names>T</given-names></name><name name-style="western"><surname>Das</surname><given-names>KC</given-names></name><name name-style="western"><surname>Mahmud</surname><given-names>MT</given-names></name><name name-style="western"><surname>Salimullah</surname><given-names>M</given-names></name><name name-style="western"><surname>Alam</surname><given-names>I</given-names></name></person-group> (<year>2018</year>) <article-title>First report of leaf spot disease in <tp:taxon-name><tp:taxon-name-part taxon-name-part-type="genus">Aloe</tp:taxon-name-part> <tp:taxon-name-part taxon-name-part-type="species">vera</tp:taxon-name-part></tp:taxon-name> caused by <italic><tp:taxon-name><tp:taxon-name-part taxon-name-part-type="genus">Nigrospora</tp:taxon-name-part> <tp:taxon-name-part taxon-name-part-type="species">oryzae</tp:taxon-name-part></tp:taxon-name></italic> in Bangladesh.</article-title><source>Plant disease</source><volume>102</volume>(<issue>7</issue>): <fpage>1461</fpage>. <ext-link xlink:href="10.1094/PDIS-11-17-1857-PDN" ext-link-type="doi" xlink:type="simple">https://doi.org/10.1094/PDIS-11-17-1857-PDN</ext-link></mixed-citation></ref><ref id="B45"><mixed-citation xmlns:xlink="http://www.w3.org/1999/xlink" xlink:type="simple"><person-group><name name-style="western"><surname>Sun</surname><given-names>X</given-names></name><name name-style="western"><surname>Guo</surname><given-names>LD</given-names></name><name name-style="western"><surname>Hyde</surname><given-names>KD</given-names></name></person-group> (<year>2011</year>) <article-title>Community composition of endophytic fungi in <italic><tp:taxon-name><tp:taxon-name-part taxon-name-part-type="genus">Acer</tp:taxon-name-part> <tp:taxon-name-part taxon-name-part-type="species">truncatum</tp:taxon-name-part></tp:taxon-name></italic> and their role in decomposition.</article-title><source>Fungal Diversity</source><volume>47</volume>: <fpage>85</fpage>–<lpage>95</lpage>. <ext-link xlink:href="10.1007/s13225-010-0086-5" ext-link-type="doi" xlink:type="simple">https://doi.org/10.1007/s13225-010-0086-5</ext-link></mixed-citation></ref><ref id="B6"><mixed-citation xmlns:xlink="http://www.w3.org/1999/xlink" xlink:type="simple"><person-group><name name-style="western"><surname>Chen</surname><given-names>KL</given-names></name><name name-style="western"><surname>Kirschner</surname><given-names>R</given-names></name></person-group> (<year>2018</year>) <article-title><tp:taxon-name><tp:taxon-name-part taxon-name-part-type="kingdom">Fungi</tp:taxon-name-part></tp:taxon-name> from leaves of lotus (<italic><tp:taxon-name><tp:taxon-name-part taxon-name-part-type="genus">Nelumbo</tp:taxon-name-part> <tp:taxon-name-part taxon-name-part-type="species">nucifera</tp:taxon-name-part></tp:taxon-name></italic>).</article-title><source>Mycological Progress</source><volume>17</volume>(<issue>1–2</issue>): <fpage>275</fpage>–<lpage>293</lpage>. <ext-link xlink:href="10.1007/s11557-017-1324-y" ext-link-type="doi" xlink:type="simple">https://doi.org/10.1007/s11557-017-1324-y</ext-link></mixed-citation></ref><ref id="B21"><mixed-citation xmlns:xlink="http://www.w3.org/1999/xlink" xlink:type="simple"><person-group><name name-style="western"><surname>He</surname><given-names>BY</given-names></name><name name-style="western"><surname>Cernava</surname><given-names>T</given-names></name><name name-style="western"><surname>He</surname><given-names>HD</given-names></name><name name-style="western"><surname>Li</surname><given-names>HX</given-names></name><name name-style="western"><surname>Chen</surname><given-names>XY</given-names></name><name name-style="western"><surname>Yang</surname><given-names>H</given-names></name></person-group> (<year>2019</year>) <article-title>First report of leaf spots on <italic><tp:taxon-name><tp:taxon-name-part taxon-name-part-type="genus">Photinia</tp:taxon-name-part> <tp:taxon-name-part taxon-name-part-type="species">serrulata</tp:taxon-name-part></tp:taxon-name></italic> caused by <italic><tp:taxon-name><tp:taxon-name-part taxon-name-part-type="genus">Nigrospora</tp:taxon-name-part> <tp:taxon-name-part taxon-name-part-type="species">oryzae</tp:taxon-name-part></tp:taxon-name></italic> in China.</article-title><source>Plant Disease</source><volume>103</volume>(<issue>9</issue>): <fpage>2480</fpage>. <ext-link xlink:href="10.1094/PDIS-03-19-0431-PDN" ext-link-type="doi" xlink:type="simple">https://doi.org/10.1094/PDIS-03-19-0431-PDN</ext-link></mixed-citation></ref><ref id="B55"><mixed-citation xmlns:xlink="http://www.w3.org/1999/xlink" xlink:type="simple"><person-group><name name-style="western"><surname>Zhang</surname><given-names>LQ</given-names></name><name name-style="western"><surname>Jiang</surname><given-names>S</given-names></name><name name-style="western"><surname>Meng</surname><given-names>JJ</given-names></name><name name-style="western"><surname>An</surname><given-names>HS</given-names></name><name name-style="western"><surname>Zhang</surname><given-names>XY</given-names></name></person-group> (<year>2019</year>) <article-title>First report of leaf spot caused by <italic><tp:taxon-name><tp:taxon-name-part taxon-name-part-type="genus">Nigrospora</tp:taxon-name-part> <tp:taxon-name-part taxon-name-part-type="species">oryzae</tp:taxon-name-part></tp:taxon-name></italic> on blueberry in Shanghai, China.</article-title><source>Plant Disease</source><volume>103</volume>(<issue>9</issue>): <fpage>2473</fpage>–<lpage>2474</lpage>. <ext-link xlink:href="10.1094/PDIS-02-19-0242-PDN" ext-link-type="doi" xlink:type="simple">https://doi.org/10.1094/PDIS-02-19-0242-PDN</ext-link></mixed-citation></ref><ref id="B20"><mixed-citation xmlns:xlink="http://www.w3.org/1999/xlink" xlink:type="simple"><person-group><name name-style="western"><surname>Hashemian</surname><given-names>KT</given-names></name><name name-style="western"><surname>Jahani</surname><given-names>M</given-names></name><name name-style="western"><surname>Zare</surname><given-names>R</given-names></name><name name-style="western"><surname>Mirzaee</surname><given-names>MR</given-names></name></person-group> (<year>2014</year>) <article-title>First report of <italic><tp:taxon-name><tp:taxon-name-part taxon-name-part-type="genus">Nigrospora</tp:taxon-name-part></tp:taxon-name></italic> leaf spot on <italic><tp:taxon-name><tp:taxon-name-part taxon-name-part-type="genus">Pennisetum</tp:taxon-name-part> <tp:taxon-name-part taxon-name-part-type="species">americanum</tp:taxon-name-part></tp:taxon-name></italic>.</article-title><source>Iranian Journal of Plant Pathology</source><volume>96</volume>(<issue>3</issue>): <fpage>606</fpage>.</mixed-citation></ref><ref id="B36"><mixed-citation xmlns:xlink="http://www.w3.org/1999/xlink" xlink:type="simple"><person-group><name name-style="western"><surname>Lorenzini</surname><given-names>M</given-names></name><name name-style="western"><surname>Cappello</surname><given-names>MS</given-names></name><name name-style="western"><surname>Logrieco</surname><given-names>A</given-names></name><name name-style="western"><surname>Zapparoli</surname><given-names>G</given-names></name></person-group> (<year>2016</year>) <article-title>Polymorphism and phylogenetic species delimitation in filamentous fungi from predominant mycobiota in withered grapes.</article-title><source>International Journal of Food Microbiology</source><volume>238</volume>: <fpage>56</fpage>–<lpage>62</lpage>. <ext-link xlink:href="10.1016/j.ijfoodmicro.2016.08.039" ext-link-type="doi" xlink:type="simple">https://doi.org/10.1016/j.ijfoodmicro.2016.08.039</ext-link></mixed-citation></ref><ref id="B13"><mixed-citation xmlns:xlink="http://www.w3.org/1999/xlink" xlink:type="simple"><person-group><name name-style="western"><surname>Eken</surname><given-names>C</given-names></name><name name-style="western"><surname>Spanbayev</surname><given-names>A</given-names></name><name name-style="western"><surname>Tulegenova</surname><given-names>Z</given-names></name><name name-style="western"><surname>Yechshzhanov</surname><given-names>T</given-names></name></person-group> (<year>2016</year>) <article-title>First report of <italic><tp:taxon-name><tp:taxon-name-part taxon-name-part-type="genus">Nigrospora</tp:taxon-name-part> <tp:taxon-name-part taxon-name-part-type="species">oryzae</tp:taxon-name-part></tp:taxon-name></italic> on wheat in Kazakhstan.</article-title><source>Plant Disease</source><volume>100</volume>(<issue>4</issue>): <fpage>861</fpage>. <ext-link xlink:href="10.1094/PDIS-08-15-0915-PDN" ext-link-type="doi" xlink:type="simple">https://doi.org/10.1094/PDIS-08-15-0915-PDN</ext-link></mixed-citation></ref><ref id="B1"><mixed-citation xmlns:xlink="http://www.w3.org/1999/xlink" xlink:type="simple"><person-group><name name-style="western"><surname>Alam</surname><given-names>MW</given-names></name><name name-style="western"><surname>Rehman</surname><given-names>A</given-names></name><name name-style="western"><surname>Saira</surname><given-names>M</given-names></name><name name-style="western"><surname>Kan</surname><given-names>NA</given-names></name><name name-style="western"><surname>Aslam</surname><given-names>S</given-names></name><name name-style="western"><surname>Fiaz</surname><given-names>M</given-names></name><name name-style="western"><surname>Muhammad</surname><given-names>S</given-names></name></person-group> (<year>2017</year>) <article-title>First report of leaf spots in <italic><tp:taxon-name><tp:taxon-name-part taxon-name-part-type="genus">Aloe</tp:taxon-name-part> <tp:taxon-name-part taxon-name-part-type="species">vera</tp:taxon-name-part></tp:taxon-name></italic> caused by <italic><tp:taxon-name><tp:taxon-name-part taxon-name-part-type="genus">Nigrospora</tp:taxon-name-part> <tp:taxon-name-part taxon-name-part-type="species">oryzae</tp:taxon-name-part></tp:taxon-name></italic> in Pakistan.</article-title><source>Plant Disease</source><volume>101</volume>(<issue>5</issue>): <fpage>841</fpage>. <ext-link xlink:href="10.1094/PDIS-11-16-1684-PDN" ext-link-type="doi" xlink:type="simple">https://doi.org/10.1094/PDIS-11-16-1684-PDN</ext-link></mixed-citation></ref><ref id="B48"><mixed-citation xmlns:xlink="http://www.w3.org/1999/xlink" xlink:type="simple"><person-group><name name-style="western"><surname>Wang</surname><given-names>M</given-names></name><name name-style="western"><surname>Liu</surname><given-names>F</given-names></name><name name-style="western"><surname>Crous</surname><given-names>PW</given-names></name><name name-style="western"><surname>Cai</surname><given-names>L</given-names></name></person-group> (<year>2017</year>) <article-title>Phylogenetic reassessment of <italic><tp:taxon-name><tp:taxon-name-part taxon-name-part-type="genus">Nigrospora</tp:taxon-name-part></tp:taxon-name></italic>: Ubiquitous endophytes, plant and human pathogens.</article-title><source>Persoonia</source><volume>39</volume>: <fpage>118</fpage>–<lpage>142</lpage>. <ext-link xlink:href="10.3767/persoonia.2017.39.06" ext-link-type="doi" xlink:type="simple">https://doi.org/10.3767/persoonia.2017.39.06</ext-link></mixed-citation></ref><ref id="B24"><mixed-citation xmlns:xlink="http://www.w3.org/1999/xlink" xlink:type="simple"><person-group><name name-style="western"><surname>Hyde</surname><given-names>KD</given-names></name><name name-style="western"><surname>de Sliva</surname><given-names>NI</given-names></name><name name-style="western"><surname>Jeewon</surname><given-names>R</given-names></name><name name-style="western"><surname>Bhat</surname><given-names>DJ</given-names></name><name name-style="western"><surname>Phookamsak</surname><given-names>R</given-names></name><name name-style="western"><surname>Doilom</surname><given-names>M</given-names></name><name name-style="western"><surname>Boonmee</surname><given-names>S</given-names></name><name name-style="western"><surname>Jayawardena</surname><given-names>RS</given-names></name><name name-style="western"><surname>Maharachchikumbura</surname><given-names>SSN</given-names></name><name name-style="western"><surname>Senanayake</surname><given-names>IC</given-names></name><name name-style="western"><surname>Manawasinghe</surname><given-names>IS</given-names></name><name name-style="western"><surname>Liu</surname><given-names>NG</given-names></name><name name-style="western"><surname>Abeywickrama</surname><given-names>PD</given-names></name><name name-style="western"><surname>Chaiwan</surname><given-names>N</given-names></name><name name-style="western"><surname>Karunarathna</surname><given-names>A</given-names></name><name name-style="western"><surname>Pem</surname><given-names>D</given-names></name><name name-style="western"><surname>Lin</surname><given-names>CG</given-names></name><name name-style="western"><surname>Sysouphanthong</surname><given-names>P</given-names></name><name name-style="western"><surname>Luo</surname><given-names>ZL</given-names></name><name name-style="western"><surname>Wei</surname><given-names>DP</given-names></name><name name-style="western"><surname>Wanasinghe</surname><given-names>DN</given-names></name><name name-style="western"><surname>Norphanphoun</surname><given-names>C</given-names></name><name name-style="western"><surname>Tennakoon</surname><given-names>DS</given-names></name><name name-style="western"><surname>Samarakoon</surname><given-names>MC</given-names></name><name name-style="western"><surname>Jayasiri</surname><given-names>SC</given-names></name><name name-style="western"><surname>Jiang</surname><given-names>HB</given-names></name><name name-style="western"><surname>Zeng</surname><given-names>XY</given-names></name><name name-style="western"><surname>Li</surname><given-names>JF</given-names></name><name name-style="western"><surname>Wijesinghe</surname><given-names>SN</given-names></name><name name-style="western"><surname>Devadatha</surname><given-names>B</given-names></name><name name-style="western"><surname>Goonasekara</surname><given-names>ID</given-names></name><name name-style="western"><surname>Brahmanage</surname><given-names>RS</given-names></name><name name-style="western"><surname>Yang</surname><given-names>EF</given-names></name><name name-style="western"><surname>Aluthmuhandiram</surname><given-names>JVS</given-names></name><name name-style="western"><surname>Dayarathne</surname><given-names>MC</given-names></name><name name-style="western"><surname>Marasinghe</surname><given-names>DS</given-names></name><name name-style="western"><surname>Li</surname><given-names>WJ</given-names></name><name name-style="western"><surname>Dissanayake</surname><given-names>LS</given-names></name><name name-style="western"><surname>Dong</surname><given-names>W</given-names></name><name name-style="western"><surname>Huanraluek</surname><given-names>N</given-names></name><name name-style="western"><surname>Lumyong</surname><given-names>S</given-names></name><name name-style="western"><surname>Liu</surname><given-names>JK</given-names></name><name name-style="western"><surname>Karunarathna</surname><given-names>SC</given-names></name><name name-style="western"><surname>Jones</surname><given-names>EBG</given-names></name><name name-style="western"><surname>Al-Sadi</surname><given-names>AM</given-names></name><name name-style="western"><surname>Xu</surname><given-names>JC</given-names></name><name name-style="western"><surname>Harishchandra</surname><given-names>D</given-names></name><name name-style="western"><surname>Sarma</surname><given-names>VV</given-names></name><name name-style="western"><surname>Bulgakov</surname><given-names>TS</given-names></name></person-group> (<year>2020</year>) <article-title>AJOM new records and collections of fungi: 1–100.</article-title><source>Asian Journal of Mycology</source><volume>3</volume>(<issue>1</issue>): <fpage>22</fpage>–<lpage>294</lpage>.</mixed-citation></ref><ref id="B32"><mixed-citation xmlns:xlink="http://www.w3.org/1999/xlink" xlink:type="simple"><person-group><name name-style="western"><surname>Li</surname><given-names>L</given-names></name><name name-style="western"><surname>Pan</surname><given-names>H</given-names></name><name name-style="western"><surname>Chen</surname><given-names>MY</given-names></name><name name-style="western"><surname>Zhang</surname><given-names>SJ</given-names></name><name name-style="western"><surname>Zhong</surname><given-names>CH</given-names></name></person-group> (<year>2018</year>) <article-title>First report of <italic><tp:taxon-name><tp:taxon-name-part taxon-name-part-type="genus">Nigrospora</tp:taxon-name-part> <tp:taxon-name-part taxon-name-part-type="species">oryzae</tp:taxon-name-part></tp:taxon-name></italic> causing brown/black spot disease of kiwifruit in China.</article-title><source>Plant Disease</source><volume>102</volume>(<issue>1</issue>): <fpage>243</fpage>. <ext-link xlink:href="10.1094/PDIS-06-17-0833-PDN" ext-link-type="doi" xlink:type="simple">https://doi.org/10.1094/PDIS-06-17-0833-PDN</ext-link></mixed-citation></ref></ref-list></tp:taxon-treatment>
