# Supplementary material for: ﻿The polyphasic approach reveals two new species and two new records of Nigrospora (Apiosporaceae, Amphisphaeriales) associated with Aquilaria sinensis from China
Source: MycoKeys. 2025 Aug 21;121:1–20. doi: 10.3897/mycokeys.121.154055 (PMC12395189; doi:10.3897/mycokeys.121.154055)
Supplement: XML Treatment for Nigrospora pubeiensis [file mycokeys.121.154055-treatment4.xml]

<!DOCTYPE tp:taxon-treatment
  PUBLIC "-//TaxonX//DTD Taxonomic Treatment Publishing DTD v0 20100105//EN" "tax-treatment-NSO.dtd">
<tp:taxon-treatment xmlns:tp="http://www.plazi.org/taxpub"><tp:treatment-meta><kwd-group><label>Taxon classification</label><kwd>
                <named-content content-type="kingdom">Fungi</named-content>
              </kwd><kwd>
                <named-content content-type="order">Amphisphaeriales</named-content>
              </kwd><kwd>
                <named-content content-type="family">Apiosporaceae</named-content>
              </kwd></kwd-group><mixed-citation publication-type="journal"><person-group><name><surname>Zhang</surname><given-names>Shiyu</given-names></name><name><surname>Li</surname><given-names>Junfu</given-names></name><name><surname>Jiang</surname><given-names>Hongbo</given-names></name><name><surname>Ye</surname><given-names>Shuang</given-names></name><name><surname>Mapook</surname><given-names>Ausana</given-names></name><name><surname>Xu</surname><given-names>Jianchu</given-names></name><name><surname>Hyde</surname><given-names>Kevin D.</given-names></name><name><surname>Eungwanichayapant</surname><given-names>Prapassorn Damrongkool</given-names></name></person-group><article-title>﻿The polyphasic approach reveals two new species and two new records of <italic><tp:taxon-name><tp:taxon-name-part taxon-name-part-type="genus" reg="Nigrospora">Nigrospora</tp:taxon-name-part></tp:taxon-name></italic> (<tp:taxon-name><tp:taxon-name-part taxon-name-part-type="family">Apiosporaceae</tp:taxon-name-part></tp:taxon-name>, <tp:taxon-name><tp:taxon-name-part taxon-name-part-type="order">Amphisphaeriales</tp:taxon-name-part></tp:taxon-name>) associated with <italic><tp:taxon-name><tp:taxon-name-part taxon-name-part-type="genus" reg="Aquilaria">Aquilaria</tp:taxon-name-part> <tp:taxon-name-part taxon-name-part-type="species" reg="sinensis">sinensis</tp:taxon-name-part></tp:taxon-name></italic> from China</article-title><source>MycoKeys</source><day>21</day><month>08</month><year>2025</year><volume>121</volume><fpage>1</fpage><lpage>20</lpage><pub-id pub-id-type="doi">10.3897/mycokeys.121.154055</pub-id></mixed-citation></tp:treatment-meta><tp:nomenclature><label>﻿</label><tp:taxon-name><object-id xmlns:xlink="http://www.w3.org/1999/xlink" content-type="arpha" xlink:type="simple">3676BF35-A7EA-5015-A981-698FE3D645F7</object-id>
              <tp:taxon-name-part taxon-name-part-type="genus" reg="Nigrospora">Nigrospora</tp:taxon-name-part>
              <tp:taxon-name-part taxon-name-part-type="species" reg="pubeiensis">pubeiensis</tp:taxon-name-part>
              <object-id xmlns:xlink="http://www.w3.org/1999/xlink" content-type="mycobank" xlink:type="simple">859460</object-id>
              <object-id xmlns:xlink="http://www.w3.org/1999/xlink" xlink:type="simple">Facesoffungi Number: FoF17622</object-id>
            </tp:taxon-name><tp:taxon-authority>S.Y. Zhang, J.F. Li &amp; K.D. Hyde</tp:taxon-authority><tp:taxon-status xmlns:xlink="http://www.w3.org/1999/xlink" xlink:type="simple">sp. nov.</tp:taxon-status><xref ref-type="fig" rid="F5">Fig. 5</xref></tp:nomenclature><tp:treatment-sec sec-type="etymology" id="SECID0EE3AK"><title>Etymology.</title><p>Named after the location from which it was collected, Pubei, Guangxi Zhuang Autonomous Region, China.</p></tp:treatment-sec><tp:treatment-sec sec-type="Holotype" id="SECID0EJ3AK"><title>Holotype.</title><p>HKAS 134950.</p></tp:treatment-sec><tp:treatment-sec sec-type="description" id="SECID0EO3AK"><title>Description.</title><p><bold><italic>Endophytic</italic></bold> from healthy leaves of <italic><tp:taxon-name><tp:taxon-name-part taxon-name-part-type="genus" reg="Aquilaria">Aquilaria</tp:taxon-name-part> <tp:taxon-name-part taxon-name-part-type="species" reg="sinensis">sinensis</tp:taxon-name-part></tp:taxon-name></italic>. Sexual morph: Undetermined. <bold><italic>Asexual morph</italic>: <italic>Hyphae</italic></bold> 3–6 µm diam. branched, smooth, septate, hyaline, or subhyaline. <bold><italic>Conidiophores</italic></bold> 1–4 µm diam, micronematous, solitary, subcylindrical, hyaline to pale grey, smooth, 0–2-septate, branched or not, usually reduced to conidiogenous cells. <bold><italic>Conidiogenous cells</italic></bold> 5–6.3 × 6.3–11.3 µm diam. (x̄ = 5.8 × 9.4 µm, n = 20), discrete, solitary, monoblastic, determinate, subglobose, straight, smooth, hyaline or dark brown. <bold><italic>Conidia</italic></bold> 6–14 μm diam (x̄ = 11.3 µm, n = 20), solitary, granular, dark brown to black, globose, or subglobose.</p></tp:treatment-sec><tp:treatment-sec sec-type="description" id="SECID0EX4AK"><title>Cultural characteristics.</title><p>Mycelium effusing on <abbrev xmlns:xlink="http://www.w3.org/1999/xlink" xlink:title="potato dextrose agar" id="ABBRID0E44AK" xlink:type="simple">PDA</abbrev> within 12 hours from the edges of the surface-sterilized leaf tissue piece. Colonies growing on <abbrev xmlns:xlink="http://www.w3.org/1999/xlink" xlink:title="potato dextrose agar" id="ABBRID0EB5AK" xlink:type="simple">PDA</abbrev>, hairy, black, reaching 9 cm in 7 days at 30 °C; mycelium partly superficial, partly immersed, slightly effuse, radially striate, with irregular edge, initially grayish white, becoming black colored with age; asexual spores were formed after 25 days on <abbrev xmlns:xlink="http://www.w3.org/1999/xlink" xlink:title="potato dextrose agar" id="ABBRID0EF5AK" xlink:type="simple">PDA</abbrev>, and sexual spores not formed within 60 days on <abbrev xmlns:xlink="http://www.w3.org/1999/xlink" xlink:title="potato dextrose agar" id="ABBRID0EJ5AK" xlink:type="simple">PDA</abbrev>.</p></tp:treatment-sec><tp:treatment-sec sec-type="distribution" id="SECID0EN5AK"><title>Known distribution</title><p><bold>(based on molecular data)</bold>: China (this study).</p></tp:treatment-sec><tp:treatment-sec sec-type="Known hosts" id="SECID0EV5AK"><title>Known hosts.</title><p><italic><tp:taxon-name><tp:taxon-name-part taxon-name-part-type="genus" reg="Aquilaria">Aquilaria</tp:taxon-name-part> <tp:taxon-name-part taxon-name-part-type="species" reg="sinensis">sinensis</tp:taxon-name-part></tp:taxon-name></italic> (this study).</p></tp:treatment-sec><tp:treatment-sec sec-type="material" id="SECID0EG6AK"><title>Material examined.</title><p><bold>China</bold> • Guangxi Zhuang Autonomous Region, Pubei City, in healthy living leaves of <italic><tp:taxon-name><tp:taxon-name-part taxon-name-part-type="genus" reg="Aquilaria">Aquilaria</tp:taxon-name-part> <tp:taxon-name-part taxon-name-part-type="species" reg="sinensis">sinensis</tp:taxon-name-part></tp:taxon-name></italic>, September 25, 2020, Shiyu Zhang, GX2-2 (HKAS 134950, <bold><italic>holotype</italic>)</bold>. Ex-type living culture at KUNCC23-16745.</p></tp:treatment-sec><tp:treatment-sec sec-type="notes" id="SECID0E46AK"><title>Notes.</title><p><italic><tp:taxon-name><tp:taxon-name-part taxon-name-part-type="genus" reg="Nigrospora">Nigrospora</tp:taxon-name-part> <tp:taxon-name-part taxon-name-part-type="species" reg="pubeiensis">pubeiensis</tp:taxon-name-part></tp:taxon-name></italic> is described herein as a new species, which resembles other species in the genus in having granular, dark brown to black, globose, or subglobose conidia, but differs in its short conidiophores, sometimes reduced to conidiogenous cells. The strain representing <italic><tp:taxon-name><tp:taxon-name-part taxon-name-part-type="genus" reg="Nigrospora">N.</tp:taxon-name-part> <tp:taxon-name-part taxon-name-part-type="species" reg="pubeiensis">pubeiensis</tp:taxon-name-part></tp:taxon-name></italic> (KUNCC23-16745) clustered in a supported clade (100% <abbrev xmlns:xlink="http://www.w3.org/1999/xlink" xlink:title="maximum likelihood" id="ABBRID0ELBBK" xlink:type="simple">ML</abbrev>, 1 PP) and is closely related to <italic><tp:taxon-name><tp:taxon-name-part taxon-name-part-type="genus" reg="Nigrospora">N.</tp:taxon-name-part> <tp:taxon-name-part taxon-name-part-type="species" reg="guangxiensis">guangxiensis</tp:taxon-name-part></tp:taxon-name></italic> (KUNCC23-16747) and <italic><tp:taxon-name><tp:taxon-name-part taxon-name-part-type="genus" reg="Nigrospora">N.</tp:taxon-name-part> <tp:taxon-name-part taxon-name-part-type="species" reg="chinensis">chinensis</tp:taxon-name-part></tp:taxon-name></italic> (CGMCC-38127). However, <italic><tp:taxon-name><tp:taxon-name-part taxon-name-part-type="genus" reg="Nigrospora">N.</tp:taxon-name-part> <tp:taxon-name-part taxon-name-part-type="species" reg="pubeiensis">pubeiensis</tp:taxon-name-part></tp:taxon-name></italic> is distinct in nucleotide base pair comparison with <italic><tp:taxon-name><tp:taxon-name-part taxon-name-part-type="genus" reg="Nigrospora">N.</tp:taxon-name-part> <tp:taxon-name-part taxon-name-part-type="species" reg="guangxiensis">guangxiensis</tp:taxon-name-part></tp:taxon-name></italic> (KUNCC23-16747) across the <abbrev xmlns:xlink="http://www.w3.org/1999/xlink" xlink:title="internal transcribed spacer" id="ABBRID0E2CBK" xlink:type="simple">ITS</abbrev> gene region (9/511 bp, 1.8% difference, no gap) and the <italic><abbrev xmlns:xlink="http://www.w3.org/1999/xlink" xlink:title="translation elongation factor 1-alpha" id="ABBRID0EADBK" xlink:type="simple">TEF1-α</abbrev></italic> gene region (62/425 bp, 14.5% difference, no gap), <italic><abbrev xmlns:xlink="http://www.w3.org/1999/xlink" xlink:title="beta-tubulin" id="ABBRID0EFDBK" xlink:type="simple">TUB2</abbrev></italic> (0); it differs with <italic><tp:taxon-name><tp:taxon-name-part taxon-name-part-type="genus" reg="Nigrospora">N.</tp:taxon-name-part> <tp:taxon-name-part taxon-name-part-type="species" reg="chinensis">chinensis</tp:taxon-name-part></tp:taxon-name></italic> (CGMCC-38127) across the <abbrev xmlns:xlink="http://www.w3.org/1999/xlink" xlink:title="internal transcribed spacer" id="ABBRID0EUDBK" xlink:type="simple">ITS</abbrev> gene region (3/492 bp, 0.6% difference, no gap) and the <italic><abbrev xmlns:xlink="http://www.w3.org/1999/xlink" xlink:title="beta-tubulin" id="ABBRID0EZDBK" xlink:type="simple">TUB2</abbrev></italic> gene region (26/365 bp, 7.1% difference, no gap), <italic><abbrev xmlns:xlink="http://www.w3.org/1999/xlink" xlink:title="translation elongation factor 1-alpha" id="ABBRID0E5DBK" xlink:type="simple">TEF1-α</abbrev></italic> (0). They also have different conidiophore structures. Compared with the photoplate from <xref ref-type="bibr" rid="B48">Wang et al. (2017)</xref>, the conidiophore of <italic><tp:taxon-name><tp:taxon-name-part taxon-name-part-type="genus" reg="Nigrospora">N.</tp:taxon-name-part> <tp:taxon-name-part taxon-name-part-type="species" reg="chinensis">chinensis</tp:taxon-name-part></tp:taxon-name></italic> has an ampulliform structure, but <italic><tp:taxon-name><tp:taxon-name-part taxon-name-part-type="genus" reg="Nigrospora">N.</tp:taxon-name-part> <tp:taxon-name-part taxon-name-part-type="species" reg="pubeiensis">pubeiensis</tp:taxon-name-part></tp:taxon-name></italic> does not. Based on distinct morphological characteristics and phylogenetic support, we regard this isolation (KUNCC23-16745) as a new species, <italic><tp:taxon-name><tp:taxon-name-part taxon-name-part-type="genus" reg="Nigrospora">N.</tp:taxon-name-part> <tp:taxon-name-part taxon-name-part-type="species" reg="pubeiensis">pubeiensis</tp:taxon-name-part></tp:taxon-name></italic>, which was collected from <italic><tp:taxon-name><tp:taxon-name-part taxon-name-part-type="genus" reg="Aquilaria">Aquilaria</tp:taxon-name-part> <tp:taxon-name-part taxon-name-part-type="species" reg="sinensis">sinensis</tp:taxon-name-part></tp:taxon-name></italic> in Guangxi Province, China.</p><fig id="F5" position="float" orientation="portrait"><object-id xmlns:xlink="http://www.w3.org/1999/xlink" content-type="doi" xlink:type="simple">10.3897/mycokeys.121.154055.figure5</object-id><object-id xmlns:xlink="http://www.w3.org/1999/xlink" content-type="arpha" xlink:type="simple">712BB29E-E065-56B3-AB93-C0DA91DEE41D</object-id><label>Figure 5.</label><caption><p><italic><tp:taxon-name><tp:taxon-name-part taxon-name-part-type="genus" reg="Nigrospora">Nigrospora</tp:taxon-name-part> <tp:taxon-name-part taxon-name-part-type="species" reg="pubeiensis">pubeiensis</tp:taxon-name-part></tp:taxon-name></italic> (HKAS–134950, holotype). <bold>a.</bold> Culture on <abbrev xmlns:xlink="http://www.w3.org/1999/xlink" xlink:title="potato dextrose agar" id="ABBRID0EQGBK" xlink:type="simple">PDA</abbrev> for 30 days; <bold>b.</bold> Mass of conidia; <bold>c, d.</bold> Conidiogenous cells attached conidia; <bold>e–i.</bold> Conidiophores; <bold>j.</bold> Conidiophores bearing conidia; <bold>k–t.</bold> Conidia. Scale bars: 10 μm (<bold>b–t</bold>).</p></caption><graphic xmlns:xlink="http://www.w3.org/1999/xlink" xlink:href="mycokeys-121-001-g005.jpg" position="float" orientation="portrait" xlink:type="simple" id="oo_1398943.jpg"><uri content-type="original_file" xlink:type="simple">https://binary.pensoft.net/fig/1398943</uri></graphic></fig></tp:treatment-sec><ref-list><ref id="B48"><mixed-citation xmlns:xlink="http://www.w3.org/1999/xlink" xlink:type="simple"><person-group><name name-style="western"><surname>Wang</surname><given-names>M</given-names></name><name name-style="western"><surname>Liu</surname><given-names>F</given-names></name><name name-style="western"><surname>Crous</surname><given-names>PW</given-names></name><name name-style="western"><surname>Cai</surname><given-names>L</given-names></name></person-group> (<year>2017</year>) <article-title>Phylogenetic reassessment of <italic><tp:taxon-name><tp:taxon-name-part taxon-name-part-type="genus">Nigrospora</tp:taxon-name-part></tp:taxon-name></italic>: Ubiquitous endophytes, plant and human pathogens.</article-title><source>Persoonia</source><volume>39</volume>: <fpage>118</fpage>–<lpage>142</lpage>. <ext-link xlink:href="10.3767/persoonia.2017.39.06" ext-link-type="doi" xlink:type="simple">https://doi.org/10.3767/persoonia.2017.39.06</ext-link></mixed-citation></ref></ref-list></tp:taxon-treatment>
